# Supplementary material for: Different mitogenomic codon usage patterns between damselflies and dragonflies and nine complete mitogenomes for odonates
Source: Sci Rep. 2019 Jan 24;9:678. doi: 10.1038/s41598-018-35760-2 (PMC6345984; doi:10.1038/s41598-018-35760-2)
Supplement: Supplementary file 1 — Dataset 1 [file 41598_2018_35760_MOESM1_ESM.xlsx]

## Sheet: RSCU values
title	GCU	GCG	GCC	GCA	UGU	UGC	GAU	GAC	GAG	GAA	UUU	UUC	GGU	GGG	GGC	GGA	CAC	CAU	AUU	AUC	AAA	AAG	CUA	CUC	CUG	CUU	UUA	UUG	AUG	AUA	AAC	AAU	CCU	CCG	CCC	CCA	CAG	CAA	CGA	CGC	CGG	CGU	AGC	AGA	UCA	UCC	UCG	UCU	AGG
Tramea virginia	1.37931	0.16092	0.71264	1.74713	1.80952	0.19048	1.63889	0.36111	0.425	1.575	1.61424	0.38576	1.77778	0.63248	0.22222	1.36752	0.64935	1.35065	1.68196	0.31804	0.95238	1.04762	2.05405	0.16216	0.16216	1.62162	1.70959	0.29041	0.43223	1.56777	0.39024	1.60976	1.97101	0.23188	0.14493	1.65217	0.46753	1.53247	1.72414	0	0.27586	2	0.22792	1.80057	2.16524	0.50142	0.18234	2.21083	0
Orthetrum testaceus	1.39429	0.13714	0.70857	1.76	1.7619	0.2381	1.64384	0.35616	0.425	1.575	1.60597	0.39403	1.78541	0.61803	0.20601	1.39056	0.62338	1.37662	1.69512	0.30488	0.92857	1.07143	2	0.15789	0.21053	1.63158	1.7135	0.2865	0.43223	1.56777	0.36585	1.63415	1.97101	0.2029	0.14493	1.68116	0.46753	1.53247	1.72414	0	0.27586	2	0.22792	1.80057	2.18803	0.47863	0.15954	2.23362	0
Orthetrum sabino	1.68539	0.08989	0.49438	1.73034	1.82222	0.17778	1.61538	0.38462	0.48101	1.51899	1.62388	0.37612	1.26957	0.78261	0.2087	1.73913	0.41558	1.58442	1.79822	0.20178	1.2619	0.7381	2.1	0.2	0.2	1.5	1.72581	0.27419	0.33077	1.66923	0.2963	1.7037	1.98601	0.05594	0.44755	1.51049	0.51948	1.48052	2.13793	0	0.48276	1.37931	0.11765	1.88235	1.55294	0.68235	0.11765	2.61176	0
Orthetrum melania	1.57714	0.25143	0.66286	1.50857	1.85366	0.14634	1.63158	0.36842	0.325	1.675	1.5942	0.4058	1.10924	1.12605	0.31933	1.44538	0.69136	1.30864	1.65714	0.34286	1.25	0.75	1.875	0.2	0.325	1.6	1.55742	0.44258	0.304	1.696	0.45161	1.54839	1.54074	0.2963	0.68148	1.48148	0.35616	1.64384	1.93103	0.13793	0.48276	1.44828	0.11527	1.65994	2.28242	0.62248	0.29971	2.23631	0
Deielia phaon	1.61326	0.1989	0.55249	1.63536	2	0	1.76623	0.23377	0.5	1.5	1.67568	0.32432	1.33884	0.54545	0.1157	2	0.38462	1.61538	1.80758	0.19242	1.41304	0.58696	1.63478	0.34783	0.31304	1.70435	1.66981	0.33019	0.26966	1.73034	0.25882	1.74118	2.38235	0.02941	0.38235	1.20588	0.30769	1.69231	2.27586	0.06897	0.06897	1.58621	0.09786	1.8104	1.93272	0.51376	0.04893	2.47095	0
Acisoma panorpoides	2.12865	0.16374	0.30409	1.40351	1.80488	0.19512	1.84	0.16	0.2716	1.7284	1.64118	0.35882	1.42986	0.45249	0.0724	2.04525	0.34667	1.65333	1.82941	0.17059	1.25	0.75	2	0.06557	0.22951	1.70492	1.77941	0.22059	0.29658	1.70342	0.18935	1.81065	2.64706	0	0.20588	1.14706	0.24658	1.75342	1.82456	0.14035	0.21053	1.82456	0.11236	1.61798	1.64045	0.38202	0.11236	2.92135	0
Trigomphus carus	1.87135	0.21053	0.63158	1.28655	1.65854	0.34146	1.64384	0.35616	0.35443	1.64557	1.55963	0.44037	1.72174	0.52174	0.06957	1.68696	0.60526	1.39474	1.79891	0.20109	1.22353	0.77647	1.95276	0.18898	0.37795	1.48031	1.65926	0.34074	0.37918	1.62082	0.37931	1.62069	2.09929	0.08511	0.36879	1.44681	0.45946	1.54054	1.89831	0.13559	0.40678	1.55932	0.19394	1.45455	2.49697	0.33939	0.04848	2.30303	0.02424
Epiophlebia superstes	1.44503	0.10471	0.5445	1.90576	1.72727	0.27273	1.54545	0.45455	0.43373	1.56627	1.56113	0.43887	1.26697	0.86878	0.21719	1.64706	0.58333	1.41667	1.80602	0.19398	1.05882	0.94118	1.78049	0.21951	0.31707	1.68293	1.64306	0.35694	0.4127	1.5873	0.38095	1.61905	1.792	0	0.576	1.632	0.35897	1.64103	2.03922	0.15686	0.15686	1.64706	0.47352	1.61994	1.89408	0.52336	0.04984	2.39252	0
Orthetrum testaceum	1.72781	0.14201	0.18935	1.94083	1.90244	0.09756	1.75	0.25	0.25641	1.74359	1.72334	0.27666	1.48523	0.42194	0.11814	1.97468	0.34211	1.65789	1.85143	0.14857	1.25581	0.74419	2.23729	0.16949	0.10169	1.49153	1.81683	0.18317	0.18116	1.81884	0.21839	1.78161	2.65693	0.0292	0.29197	1.0219	0.29333	1.70667	1.96491	0.07018	0	1.96491	0.04598	1.54023	2	0.50575	0.02299	2.57471	0.02299
Orthetrum sabina	1.51412	0.0226	0.38418	2.0791	1.8	0.2	1.66197	0.33803	0.21687	1.78313	1.66567	0.33433	1.41379	0.53448	0.13793	1.91379	0.33766	1.66234	1.81556	0.18444	0.98876	1.01124	1.73529	0.20588	0.32353	1.73529	1.75127	0.24873	0.31273	1.68727	0.27746	1.72254	2.57143	0.08571	0.31429	1.02857	0.27027	1.72973	2.2069	0.06897	0.27586	1.44828	0.1173	1.54839	2.22874	0.56305	0.02346	2.32258	0.02346
Orthetrum melania	1.68293	0.17073	0.36585	1.78049	1.95455	0.04545	1.77143	0.22857	0.1519	1.8481	1.75221	0.24779	1.54783	0.64348	0.03478	1.77391	0.42105	1.57895	1.85586	0.14414	1.22892	0.77108	2.03509	0.10526	0.03509	1.82456	1.79381	0.20619	0.18605	1.81395	0.22222	1.77778	2.35115	0.06107	0.24427	1.34351	0.10811	1.89189	1.93103	0	0.06897	2	0.12048	1.44578	1.83133	0.62651	0.09639	2.48193	0.0241
Orthetrum glaucum	1.89714	0.11429	0.22857	1.76	1.85	0.15	1.77778	0.22222	0.22222	1.77778	1.73178	0.26822	1.32759	0.5	0.06897	2.10345	0.39474	1.60526	1.83708	0.16292	1.49425	0.50575	1.88462	0.11538	0.11538	1.88462	1.77831	0.22169	0.15771	1.84229	0.2515	1.7485	2.48889	0	0.20741	1.3037	0.21333	1.78667	1.9661	0.13559	0.13559	1.76271	0.11396	1.64103	1.73219	0.52422	0.06838	2.73504	0.04558
Orthetrum chrysis	1.44186	0.06977	0.51163	1.97674	1.95122	0.04878	1.61644	0.38356	0.32911	1.67089	1.70674	0.29326	1.31646	0.81013	0.1519	1.72152	0.65789	1.34211	1.78363	0.21637	1.25	0.75	1.80328	0.29508	0.2623	1.63934	1.70223	0.29777	0.21818	1.78182	0.34286	1.65714	2.32836	0.02985	0.26866	1.37313	0.37838	1.62162	2.06897	0.2069	0.06897	1.65517	0.11594	1.46087	2.22609	0.41739	0.04638	2.55072	0.02319
Hydrobasileus croceus	1.63855	0.0241	0.21687	2.12048	1.90698	0.09302	1.77778	0.22222	0.19753	1.80247	1.71772	0.28228	1.61086	0.25339	0.0724	2.06335	0.25974	1.74026	1.8324	0.1676	1.56627	0.43373	1.85827	0.25197	0.12598	1.76378	1.75448	0.24552	0.2268	1.7732	0.21429	1.78571	1.85075	0.08955	0.23881	1.8209	0.33803	1.66197	2.2069	0.13793	0.2069	1.44828	0.04706	1.71765	2.96471	0.42353	0.07059	1.97647	0
Brachythemis contaminata	1.26316	0.16374	0.5614	2.0117	1.68889	0.31111	1.68	0.32	0.61333	1.38667	1.60843	0.39157	1.44	0.69333	0.28444	1.58222	0.90667	1.09333	1.74405	0.25595	1.33333	0.66667	2.18182	0.15584	0.25974	1.4026	1.69841	0.30159	0.2807	1.7193	0.40698	1.59302	1.6	0.05926	0.68148	1.65926	0.26471	1.73529	2.03636	0.21818	0.21818	1.52727	0.14286	1.52381	2.21429	0.69048	0.14286	2.30952	0.07143
Ictinogomphus sp.	1.44724	0.24121	0.84422	1.46734	1.68182	0.31818	1.37143	0.62857	0.35	1.65	1.46012	0.53988	0.81328	0.84647	0.29876	2.04149	0.98592	1.01408	1.37821	0.62179	1.24138	0.75862	2.21622	0.30631	0.3964	1.08108	1.47432	0.52568	0.46964	1.53036	0.68493	1.31507	1.9726	0.10959	0.76712	1.15068	0.41026	1.58974	2	0.4	0.4	1.2	0.39766	1.73099	1.56725	1.09942	0.09357	2.08187	0.02339
Davidius lunatus	1.2449	0.34694	0.67347	1.73469	1.77778	0.22222	1.51282	0.48718	0.44156	1.55844	1.49133	0.50867	0.87029	0.88703	0.16736	2.07531	1.08434	0.91566	1.57862	0.42138	1.26437	0.73563	1.96296	0.2037	0.44444	1.38889	1.41587	0.58413	0.48	1.52	0.57718	1.42282	1.8	0.14286	0.74286	1.31429	0.39474	1.60526	1.80645	0.3871	0.25806	1.54839	0.37647	1.71765	1.52941	0.72941	0.30588	2.25882	0.02353
Cordulia aenea	1.83529	0.14118	0.44706	1.57647	1.63636	0.36364	1.62162	0.37838	0.38356	1.61644	1.59184	0.40816	1.38053	0.67257	0.0885	1.85841	0.58228	1.41772	1.68421	0.31579	1.28713	0.71287	1.80488	0.29268	0.07317	1.82927	1.60743	0.39257	0.33588	1.66412	0.3875	1.6125	2.28188	0.08054	0.37584	1.26174	0.38462	1.61538	2.14815	0.14815	0.2963	1.40741	0.0479	1.84431	1.62874	0.57485	0.09581	2.73054	0.07186
Anax imperator	2.38776	0.06122	0.28571	1.26531	1.85	0.15	1.89744	0.10256	0.175	1.825	1.72189	0.27811	1.51037	0.19917	0.08299	2.20747	0.38462	1.61538	1.90476	0.09524	1.22353	0.77647	1.62376	0.11881	0.07921	2.17822	1.83673	0.16327	0.26667	1.73333	0.21176	1.78824	1.97059	0	0.11765	1.91176	0.18182	1.81818	2.2069	0	0.13793	1.65517	0	1.65079	2.23492	0.22857	0.05079	2.46349	0
Megaloprepus caerulatus	1.83099	0.05634	0.39437	1.71831	1.80392	0.19608	1.68571	0.31429	0.25974	1.74026	1.68272	0.31728	1.33333	0.64815	0.14815	1.87037	0.39437	1.60563	1.75227	0.24773	1.63636	0.36364	1.74757	0.27184	0.03883	1.94175	1.70616	0.29384	0.22295	1.77705	0.32979	1.67021	1.70149	0.1791	0.38806	1.73134	0.16216	1.83784	1.88679	0.07547	0.15094	1.88679	0.12012	1.58559	1.87387	0.28829	0.16817	2.93093	0.04805
Pseudolestes mirabilis	1.09474	0.31579	0.88421	1.70526	1.41667	0.58333	1.01235	0.98765	0.5679	1.4321	1.31138	0.68862	0.97561	0.78049	0.37398	1.86992	1.13953	0.86047	1.19737	0.80263	1.11111	0.88889	1.99052	0.3981	0.53081	1.08057	1.13194	0.86806	0.59608	1.40392	0.69388	1.30612	1.04965	0.31206	0.68085	1.95745	0.54762	1.45238	1.81818	0.29091	0.43636	1.45455	0.24768	1.58514	1.56037	0.94118	0.24768	2.40248	0.0743
Platycnemis foliacea	1.88108	0.10811	0.51892	1.49189	1.84314	0.15686	1.57143	0.42857	0.44706	1.55294	1.62751	0.37249	1.2827	1.14768	0.27004	1.29958	0.68421	1.31579	1.70186	0.29814	1.31868	0.68132	1.69343	0.35036	0.35036	1.60584	1.61558	0.38442	0.337	1.663	0.32335	1.67665	1.83942	0.14599	0.32117	1.69343	0.40541	1.59459	1.71429	0.07143	0.5	1.71429	0.19876	1.54037	2.26087	0.37267	0.17391	2.3354	0
Euphaea yayeyamana	1.41414	0.16162	0.62626	1.79798	1.70833	0.29167	1.3	0.7	0.39024	1.60976	1.62319	0.37681	1.23207	0.72574	0.20253	1.83966	0.77333	1.22667	1.71523	0.28477	1.15294	0.84706	1.81421	0.19672	0.21858	1.77049	1.47368	0.52632	0.43346	1.56654	0.52761	1.47239	1.54745	0.08759	0.49635	1.86861	0.30588	1.69412	1.85714	0.07143	0.14286	1.92857	0.1519	1.74684	2.17722	0.40506	0.10127	2.37975	0.07595
Euphaea ornata	1.27363	0.25871	0.71642	1.75124	1.69565	0.30435	1.42105	0.57895	0.61176	1.38824	1.57349	0.42651	0.82008	0.98745	0.3682	1.82427	0.83784	1.16216	1.7037	0.2963	1.22727	0.77273	1.63636	0.1039	0.28571	1.97403	1.47309	0.52691	0.34717	1.65283	0.6	1.4	1.82609	0.08696	0.31884	1.76812	0.37647	1.62353	1.64286	0.35714	0.35714	1.64286	0.15434	1.85209	2.26367	0.33441	0.10289	2.46945	0
Euphaea formosa	1.51244	0.1194	0.57711	1.79104	1.83333	0.16667	1.35897	0.64103	0.40964	1.59036	1.57803	0.42197	1.22176	0.75314	0.16736	1.85774	0.86842	1.13158	1.66667	0.33333	1.18182	0.81818	1.96791	0.14973	0.14973	1.73262	1.4375	0.5625	0.44788	1.55212	0.55556	1.44444	1.56522	0.02899	0.4058	2	0.35714	1.64286	1.89474	0	0.07018	2.03509	0.23077	1.66667	2.17949	0.38462	0.15385	2.35897	0.02564
Euphaea decorata	1.32663	0.28141	0.72362	1.66834	1.65217	0.34783	1.42857	0.57143	0.60465	1.39535	1.58382	0.41618	0.84388	0.9789	0.38819	1.78903	0.87671	1.12329	1.70847	0.29153	1.19101	0.80899	1.68944	0.09938	0.27329	1.93789	1.48864	0.51136	0.35741	1.64259	0.54658	1.45342	1.84173	0.08633	0.28777	1.78417	0.35714	1.64286	1.68421	0.35088	0.35088	1.61404	0.15287	1.85987	2.29299	0.33121	0.07643	2.44586	0
Ischnura pumilio	1.92	0.22857	0.27429	1.57714	1.91111	0.08889	1.47945	0.52055	0.35897	1.64103	1.69679	0.30321	1.11304	0.6087	0.17391	2.10435	0.425	1.575	1.76238	0.23762	1.46067	0.53933	1.51111	0.23704	0.35556	1.8963	1.73737	0.26263	0.29893	1.70107	0.28221	1.71779	1.91045	0.0597	0.29851	1.73134	0.34568	1.65432	1.69492	0.0678	0.33898	1.89831	0.17927	1.54622	2.15126	0.47059	0.17927	2.26331	0.02241
Ischnura elegans	1.94413	0.11173	0.44693	1.49721	1.82222	0.17778	1.75342	0.24658	0.37975	1.62025	1.61047	0.38953	1.14286	0.84848	0.13853	1.87013	0.7027	1.2973	1.78914	0.21086	1.24706	0.75294	1.76	0.10667	0.29333	1.84	1.70681	0.29319	0.35897	1.64103	0.33735	1.66265	2.05882	0.17647	0.32353	1.44118	0.36145	1.63855	1.89831	0.0678	0.20339	1.83051	0.18391	1.83908	1.97701	0.50575	0.27586	2.32184	0
Vestalis melania	0.83721	0.50233	1.28372	1.37674	1.2	0.8	1.09091	0.90909	0.86842	1.13158	1.4864	0.5136	0.76494	1.29084	0.89243	1.05179	1.4026	0.5974	1.17293	0.82707	1.24324	0.75676	1.49254	0.50746	0.85075	1.14925	1.1336	0.8664	0.83193	1.16807	0.96774	1.03226	0.96552	0.16552	1.54483	1.32414	0.55422	1.44578	1.75439	0.42105	0.42105	1.40351	0.69474	1.38947	1.36842	1.01053	0.44211	2.18947	0.25263
Mnais costalis	1.23894	0.23009	1.07965	1.45133	1.52941	0.47059	1.33333	0.66667	0.625	1.375	1.38973	0.61027	0.9916	1.12605	0.38655	1.4958	1.10526	0.89474	1.29057	0.70943	1.30556	0.69444	1.86667	0.32941	0.50196	1.30196	1.40586	0.59414	0.55147	1.44853	0.77273	1.22727	1.11888	0.36364	0.8951	1.62238	0.50602	1.49398	1.83051	0.54237	0.33898	1.28814	0.29296	1.64507	1.71268	0.7662	0.18028	2.27606	0.15775
Atrocalopteryx atrata	1.10638	0.23404	0.61702	2.04255	1.82609	0.17391	1.28	0.72	0.68293	1.31707	1.60479	0.39521	1.07359	0.81385	0.46753	1.64502	0.82051	1.17949	1.61688	0.38312	1.28205	0.71795	1.869	0.19214	0.29694	1.64192	1.56777	0.43223	0.35669	1.64331	0.71329	1.28671	1.2766	0.19858	0.68085	1.84397	0.45333	1.54667	2.16393	0.2623	0.52459	1.04918	0.15775	1.96056	1.66761	0.65352	0.11268	2.63662	0.04507
[truncated: 15 more columns]

## Sheet: caption
Supplementary Table S1. The RSCU values of each codon (exclude stop codons) within the 31 Odonata mitogenomes.
